# Supplementary material for: Causal relationship between air pollution and rheumatoid arthritis: A two-sample Mendelian randomization study
Source: Medicine (Baltimore). 2025 Jun 20;104(25):e42901. doi: 10.1097/MD.0000000000042901 (PMC12187290; doi:10.1097/MD.0000000000042901)
Supplement: Supplementary file 1 [file medi-104-e42901-s001.xlsx]

## Sheet: Sheet1
Table. S1 Detailed information on instrumental variables for Exporse (P<5e-8)
se.exposure	chr.exposure	pval.exposure	samplesize.exposure	beta.exposure	pos.exposure	id.exposure	SNP	effect_allele.exposure	other_allele.exposure	eaf.exposure	exposure	mr_keep.exposure	pval_origin.exposure	data_source.exposure	R2	F
0.00265248	1	3.59998e-08	456380	-0.0146107	74019696	ukb-b-12417	rs7514956	C	A	0.186513	Nitrogen oxides air pollution; 2010 || id:ukb-b-12417	TRUE	reported	igd	6.64787e-05	30.3414
0.00209584	2	2.59998e-08	456380	-0.0116612	343517	ukb-b-12417	rs6749467	A	G	0.46467	Nitrogen oxides air pollution; 2010 || id:ukb-b-12417	TRUE	reported	igd	6.78288e-05	30.9577
0.00259612	4	4.79999e-08	456380	-0.0141726	153001662	ukb-b-12417	rs1318845	C	T	0.200795	Nitrogen oxides air pollution; 2010 || id:ukb-b-12417	TRUE	reported	igd	6.52972e-05	29.8022
0.00290612	5	4.60002e-09	456380	-0.0170289	164479164	ukb-b-12417	rs72808024	C	A	0.148435	Nitrogen oxides air pollution; 2010 || id:ukb-b-12417	TRUE	reported	igd	7.52293e-05	34.3356
0.00245674	6	3.19963e-15	456380	0.01937	396321	ukb-b-12417	rs12203592	T	C	0.219436	Nitrogen oxides air pollution; 2010 || id:ukb-b-12417	TRUE	reported	igd	0.000136193	62.164
0.00547093	6	4.60002e-08	456380	0.0299054	20833602	ukb-b-12417	rs77255816	T	C	0.036924	Nitrogen oxides air pollution; 2010 || id:ukb-b-12417	TRUE	reported	igd	6.54669e-05	29.8796
0.00231459	8	1e-08	456380	0.0132649	10153460	ukb-b-12417	rs77205736	T	C	0.274855	Nitrogen oxides air pollution; 2010 || id:ukb-b-12417	TRUE	reported	igd	7.19618e-05	32.8441
0.00251872	8	7.49998e-09	456380	0.0145574	64567670	ukb-b-12417	rs1217106	G	A	0.782419	Nitrogen oxides air pollution; 2010 || id:ukb-b-12417	TRUE	reported	igd	7.31896e-05	33.4046
0.002408	396321	456380	0.0159413	6	3.59998e-11	ukb-b-2618	rs12203592	T	C	0.219436	Nitrogen dioxide air pollution; 2005 || id:ukb-b-2618	TRUE	reported	igd	9.6021e-05	43.8261
0.00226879	10153460	456380	0.0154062	8	1.10002e-11	ukb-b-2618	rs77205736	T	C	0.274855	Nitrogen dioxide air pollution; 2005 || id:ukb-b-2618	TRUE	reported	igd	0.000101026	46.1106
0.00280286	120416066	456380	0.0163113	9	5.89997e-09	ukb-b-2618	rs10983735	A	G	0.154461	Nitrogen dioxide air pollution; 2005 || id:ukb-b-2618	TRUE	reported	igd	7.4202e-05	33.8667
0.00215704	129281256	456380	0.0127201	10	3.69999e-09	ukb-b-2618	rs34623735	T	C	0.33449	Nitrogen dioxide air pollution; 2005 || id:ukb-b-2618	TRUE	reported	igd	7.61912e-05	34.7746
0.0043153	63379906	456380	-0.0248919	17	8e-09	ukb-b-2618	rs7225402	C	T	0.058308	Nitrogen dioxide air pollution; 2005 || id:ukb-b-2618	TRUE	reported	igd	7.29014e-05	33.273
0.00218282	343517	1.40001e-08	-0.0123919	423796	2	ukb-b-10817	rs6749467	A	G	0.465814	Particulate matter air pollution (pm2.5); 2010 || id:ukb-b-10817	TRUE	reported	igd	7.60414e-05	32.2283
0.00221931	103749428	3.09999e-08	0.0122914	423796	5	ukb-b-10817	rs1372504	A	G	0.374311	Particulate matter air pollution (pm2.5); 2010 || id:ukb-b-10817	TRUE	reported	igd	7.23733e-05	30.6736
0.00259111	396321	6.20012e-17	0.0216661	423796	6	ukb-b-10817	rs12203592	T	C	0.212894	Particulate matter air pollution (pm2.5); 2010 || id:ukb-b-10817	TRUE	reported	igd	0.000164953	69.9178
0.00447797	31329004	4.20001e-08	0.024558	423796	6	ukb-b-10817	rs114708313	T	A	0.06585	Particulate matter air pollution (pm2.5); 2010 || id:ukb-b-10817	TRUE	reported	igd	7.09637e-05	30.0761
0.00572778	20833602	4.20001e-08	0.0313937	423796	6	ukb-b-10817	rs77255816	T	C	0.036507	Particulate matter air pollution (pm2.5); 2010 || id:ukb-b-10817	TRUE	reported	igd	7.08802e-05	30.0407
0.00241312	10153460	2.1e-08	0.0135219	423796	8	ukb-b-10817	rs77205736	T	C	0.273909	Particulate matter air pollution (pm2.5); 2010 || id:ukb-b-10817	TRUE	reported	igd	7.40847e-05	31.399
0.00214859	22099568	8.50002e-09	0.0123705	423796	9	ukb-b-10817	rs1537371	A	C	0.500143	Particulate matter air pollution (pm2.5); 2010 || id:ukb-b-10817	TRUE	reported	igd	7.82126e-05	33.1486
0.019135	45920421	3.09999e-09	0.113396	423796	18	ukb-b-10817	rs72642437	T	C	0.003862	Particulate matter air pollution (pm2.5); 2010 || id:ukb-b-10817	TRUE	reported	igd	8.28601e-05	35.1185
0.00221854	455314	136616754	-0.0124233	2	2.1e-08	ukb-b-589	rs182549	T	C	0.738828	Particulate matter air pollution (pm10); 2007 || id:ukb-b-589	TRUE	reported	igd	6.8865e-05	31.3572
0.00963471	455314	19498078	-0.0552064	2	1e-08	ukb-b-589	rs114789974	A	C	0.010467	Particulate matter air pollution (pm10); 2007 || id:ukb-b-589	TRUE	reported	igd	7.2104e-05	32.8322
0.00241164	455314	44762830	0.014935	3	5.89997e-10	ukb-b-589	rs56084453	G	A	0.209746	Particulate matter air pollution (pm10); 2007 || id:ukb-b-589	TRUE	reported	igd	8.42244e-05	38.3516
0.00245992	455314	164348898	-0.013562	3	3.50002e-08	ukb-b-589	rs13084230	T	C	0.200319	Particulate matter air pollution (pm10); 2007 || id:ukb-b-589	TRUE	reported	igd	6.67522e-05	30.3951
0.00223823	455314	135819934	-0.0129858	3	6.59994e-09	ukb-b-589	rs6793835	A	G	0.263796	Particulate matter air pollution (pm10); 2007 || id:ukb-b-589	TRUE	reported	igd	7.39239e-05	33.6609
0.00240554	455314	38799710	0.0251105	4	1.69981e-25	ukb-b-589	rs4833095	C	T	0.206945	Particulate matter air pollution (pm10); 2007 || id:ukb-b-589	TRUE	reported	igd	0.00023926	108.964
0.0024643	455314	152891564	-0.0140039	4	1.29999e-08	ukb-b-589	rs13122455	T	C	0.199995	Particulate matter air pollution (pm10); 2007 || id:ukb-b-589	TRUE	reported	igd	7.09201e-05	32.293
0.00523168	455314	101522815	-0.0314765	5	1.79999e-09	ukb-b-589	rs6867849	T	A	0.040477	Particulate matter air pollution (pm10); 2007 || id:ukb-b-589	TRUE	reported	igd	7.94959e-05	36.1983
0.0073403	455314	120443527	0.040185	5	4.39997e-08	ukb-b-589	rs142169179	A	G	0.020279	Particulate matter air pollution (pm10); 2007 || id:ukb-b-589	TRUE	reported	igd	6.58204e-05	29.9708
0.00204712	455314	29915061	0.0118186	6	7.79992e-09	ukb-b-589	rs2248162	C	T	0.63988	Particulate matter air pollution (pm10); 2007 || id:ukb-b-589	TRUE	reported	igd	7.31986e-05	33.3306
0.00617205	455314	145875282	-0.0351352	7	1.29999e-08	ukb-b-589	rs140295641	A	T	0.027357	Particulate matter air pollution (pm10); 2007 || id:ukb-b-589	TRUE	reported	igd	7.11679e-05	32.4059
0.00197383	455314	6685123	-0.0138024	7	2.70023e-12	ukb-b-589	rs9640029	T	C	0.478233	Particulate matter air pollution (pm10); 2007 || id:ukb-b-589	TRUE	reported	igd	0.000107382	48.8976
0.00276719	455314	127488751	0.0160687	8	6.4e-09	ukb-b-589	rs61620752	G	T	0.148343	Particulate matter air pollution (pm10); 2007 || id:ukb-b-589	TRUE	reported	igd	7.40526e-05	33.7195
0.00213821	455314	10135193	0.0119145	8	2.5e-08	ukb-b-589	rs2004679	C	T	0.307685	Particulate matter air pollution (pm10); 2007 || id:ukb-b-589	TRUE	reported	igd	6.81884e-05	31.0491
0.00384125	455314	122622906	0.0222662	10	6.80002e-09	ukb-b-589	rs61875074	C	A	0.073029	Particulate matter air pollution (pm10); 2007 || id:ukb-b-589	TRUE	reported	igd	7.37911e-05	33.6005
0.00810727	455314	83717507	-0.0447597	11	3.40001e-08	ukb-b-589	rs147895162	C	T	0.015135	Particulate matter air pollution (pm10); 2007 || id:ukb-b-589	TRUE	reported	igd	6.69399e-05	30.4806
0.00253691	455314	93934435	0.0140135	14	3.29997e-08	ukb-b-589	rs10498638	C	T	0.188322	Particulate matter air pollution (pm10); 2007 || id:ukb-b-589	TRUE	reported	igd	6.70105e-05	30.5127
0.00548224	455314	53081859	-0.0307133	15	2.1e-08	ukb-b-589	rs74805019	C	G	0.033712	Particulate matter air pollution (pm10); 2007 || id:ukb-b-589	TRUE	reported	igd	6.8928e-05	31.3859
0.00588066	455314	26213103	0.037132	15	2.69998e-10	ukb-b-589	rs74247887	T	C	0.028721	Particulate matter air pollution (pm10); 2007 || id:ukb-b-589	TRUE	reported	igd	8.75579e-05	39.8697
0.00399449	455314	71892471	-0.0219191	16	4.09996e-08	ukb-b-589	rs4788565	A	G	0.066776	Particulate matter air pollution (pm10); 2007 || id:ukb-b-589	TRUE	reported	igd	6.61276e-05	30.1107
0.00445039	455314	86157310	-0.0244283	16	4e-08	ukb-b-589	rs7200852	A	C	0.054732	Particulate matter air pollution (pm10); 2007 || id:ukb-b-589	TRUE	reported	igd	6.61684e-05	30.1293
0.00502954	455314	22794150	0.0279318	19	2.80001e-08	ukb-b-589	rs60304336	T	G	0.040906	Particulate matter air pollution (pm10); 2007 || id:ukb-b-589	TRUE	reported	igd	6.77331e-05	30.8418

## Sheet: Sheet2
Table.2 MR-anysis
id.exposure	id.outcome	outcome	exposure	method	nsnp	b	se	pval	lo_ci	up_ci	or	or_lci95	or_uci95
Finn-NO	finn-b-M13_RHEUMA	Rheumatoid arthritis	Nitrogen oxides air pollution; 2010 || id:ukb-b-12417	MR Egger	8	1.05572	4.76663	0.832063	-8.28687	10.3983	2.87404	0.0002518	32804.2
Finn-NO	finn-b-M13_RHEUMA	Rheumatoid arthritis	Nitrogen oxides air pollution; 2010 || id:ukb-b-12417	Weighted median	8	-0.3405	0.876817	0.697767	-2.05906	1.37806	0.711415	0.127574	3.9672
Finn-NO	finn-b-M13_RHEUMA	Rheumatoid arthritis	Nitrogen oxides air pollution; 2010 || id:ukb-b-12417	Inverse variance weighted	8	-0.712495	0.738482	0.33464	-2.15992	0.73493	0.490419	0.115334	2.08534
Finn-NO	finn-b-M13_RHEUMA	Rheumatoid arthritis	Nitrogen oxides air pollution; 2010 || id:ukb-b-12417	Simple mode	8	0.0169795	1.28419	0.98982	-2.50003	2.53399	1.01712	0.0820822	12.6037
Finn-NO	finn-b-M13_RHEUMA	Rheumatoid arthritis	Nitrogen oxides air pollution; 2010 || id:ukb-b-12417	Weighted mode	8	-0.0327543	1.18993	0.978808	-2.36503	2.29952	0.967776	0.0939469	9.96937
Finn-NO2	finn-b-M13_RHEUMA	Rheumatoid arthritis	Nitrogen dioxide air pollution; 2005 || id:ukb-b-2618	MR Egger	5	-3.92343	3.88297	0.386716	-11.534	3.68719	0.0197732	9.79e-06	39.9325
Finn-NO2	finn-b-M13_RHEUMA	Rheumatoid arthritis	Nitrogen dioxide air pollution; 2005 || id:ukb-b-2618	Weighted median	5	-0.229048	1.06192	0.829228	-2.31042	1.85232	0.79529	0.09922	6.37459
Finn-NO2	finn-b-M13_RHEUMA	Rheumatoid arthritis	Nitrogen dioxide air pollution; 2005 || id:ukb-b-2618	Inverse variance weighted	5	0.0646181	0.883479	0.941694	-1.667	1.79624	1.06675	0.188812	6.02693
Finn-NO2	finn-b-M13_RHEUMA	Rheumatoid arthritis	Nitrogen dioxide air pollution; 2005 || id:ukb-b-2618	Simple mode	5	-0.373229	1.42873	0.806813	-3.17354	2.42708	0.688507	0.041855	11.3258
Finn-NO2	finn-b-M13_RHEUMA	Rheumatoid arthritis	Nitrogen dioxide air pollution; 2005 || id:ukb-b-2618	Weighted mode	5	-0.441327	1.34068	0.758534	-3.06907	2.18641	0.643182	0.0464645	8.90321
Finn-PM2.5	finn-b-M13_RHEUMA	Rheumatoid arthritis	Particulate matter air pollution (pm2.5); 2010 || id:ukb-b-10817	MR Egger	8	0.586633	0.569978	0.343067	-0.530524	1.70379	1.79792	0.588297	5.49473
Finn-PM2.5	finn-b-M13_RHEUMA	Rheumatoid arthritis	Particulate matter air pollution (pm2.5); 2010 || id:ukb-b-10817	Weighted median	8	0.543072	0.378369	0.151203	-0.198532	1.28468	1.72129	0.819933	3.6135
Finn-PM2.5	finn-b-M13_RHEUMA	Rheumatoid arthritis	Particulate matter air pollution (pm2.5); 2010 || id:ukb-b-10817	Inverse variance weighted	8	0.211559	0.440413	0.630967	-0.651649	1.07477	1.2356	0.521185	2.92931
Finn-PM2.5	finn-b-M13_RHEUMA	Rheumatoid arthritis	Particulate matter air pollution (pm2.5); 2010 || id:ukb-b-10817	Simple mode	8	0.677374	0.989022	0.515442	-1.26111	2.61586	1.9687	0.28334	13.6789
Finn-PM2.5	finn-b-M13_RHEUMA	Rheumatoid arthritis	Particulate matter air pollution (pm2.5); 2010 || id:ukb-b-10817	Weighted mode	8	0.553691	0.336958	0.144341	-0.106746	1.21413	1.73966	0.898754	3.36736
Finn-PM10	finn-b-M13_RHEUMA	Rheumatoid arthritis	Particulate matter air pollution (pm10); 2007 || id:ukb-b-589	MR Egger	22	0.116375	1.40265	0.934702	-2.63281	2.86556	1.12342	0.0718761	17.5589
Finn-PM10	finn-b-M13_RHEUMA	Rheumatoid arthritis	Particulate matter air pollution (pm10); 2007 || id:ukb-b-589	Weighted median	22	-0.00328985	0.500722	0.994758	-0.984705	0.978125	0.996716	0.373549	2.65947
Finn-PM10	finn-b-M13_RHEUMA	Rheumatoid arthritis	Particulate matter air pollution (pm10); 2007 || id:ukb-b-589	Inverse variance weighted	22	0.878641	0.531522	0.0983172	-0.163142	1.92042	2.40763	0.849471	6.82385
Finn-PM10	finn-b-M13_RHEUMA	Rheumatoid arthritis	Particulate matter air pollution (pm10); 2007 || id:ukb-b-589	Simple mode	22	-0.324048	0.740924	0.666317	-1.77626	1.12816	0.723215	0.16927	3.08997
Finn-PM10	finn-b-M13_RHEUMA	Rheumatoid arthritis	Particulate matter air pollution (pm10); 2007 || id:ukb-b-589	Weighted mode	22	-0.160625	0.663246	0.81099	-1.46059	1.13934	0.851612	0.2321	3.1247
UKB-NO	ebi-a-GCST90018910	Rheumatoid arthritis	Nitrogen oxides air pollution; 2010 || id:ukb-b-12417	MR Egger	8	2.74577	2.6038	0.332244	-2.35767	7.84921	15.5765	0.0946402	2563.7
UKB-NO	ebi-a-GCST90018910	Rheumatoid arthritis	Nitrogen oxides air pollution; 2010 || id:ukb-b-12417	Weighted median	8	-0.0118435	0.624901	0.984879	-1.23665	1.21296	0.988226	0.290355	3.36343
UKB-NO	ebi-a-GCST90018910	Rheumatoid arthritis	Nitrogen oxides air pollution; 2010 || id:ukb-b-12417	Inverse variance weighted	8	-0.141901	0.513275	0.782193	-1.14792	0.864118	0.867707	0.317296	2.37291
UKB-NO	ebi-a-GCST90018910	Rheumatoid arthritis	Nitrogen oxides air pollution; 2010 || id:ukb-b-12417	Simple mode	8	-0.325693	0.932493	0.737157	-2.15338	1.50199	0.722027	0.116091	4.49063
UKB-NO	ebi-a-GCST90018910	Rheumatoid arthritis	Nitrogen oxides air pollution; 2010 || id:ukb-b-12417	Weighted mode	8	-0.051237	0.731744	0.946136	-1.48546	1.38298	0.950053	0.226399	3.98677
UKB-NO2	ebi-a-GCST90018910	Rheumatoid arthritis	Nitrogen dioxide air pollution; 2005 || id:ukb-b-2618	MR Egger	5	-2.74744	2.1456	0.290397	-6.95282	1.45794	0.0640918	0.000955938	4.2971
UKB-NO2	ebi-a-GCST90018910	Rheumatoid arthritis	Nitrogen dioxide air pollution; 2005 || id:ukb-b-2618	Weighted median	5	-0.760417	0.648605	0.241041	-2.03168	0.510849	0.467472	0.131115	1.66671
UKB-NO2	ebi-a-GCST90018910	Rheumatoid arthritis	Nitrogen dioxide air pollution; 2005 || id:ukb-b-2618	Inverse variance weighted	5	-0.730122	0.523067	0.16276	-1.75533	0.295089	0.48185	0.17285	1.34325
UKB-NO2	ebi-a-GCST90018910	Rheumatoid arthritis	Nitrogen dioxide air pollution; 2005 || id:ukb-b-2618	Simple mode	5	-1.00849	0.900588	0.325489	-2.77364	0.756662	0.364769	0.0624342	2.13115
UKB-NO2	ebi-a-GCST90018910	Rheumatoid arthritis	Nitrogen dioxide air pollution; 2005 || id:ukb-b-2618	Weighted mode	5	-0.857995	0.853482	0.371637	-2.53082	0.81483	0.424011	0.0795938	2.25879
UKB-PM2.5	ebi-a-GCST90018910	Rheumatoid arthritis	Particulate matter air pollution (pm2.5); 2010 || id:ukb-b-10817	MR Egger	8	-0.254186	0.363296	0.510338	-0.966247	0.457875	0.775548	0.380508	1.58071
UKB-PM2.5	ebi-a-GCST90018910	Rheumatoid arthritis	Particulate matter air pollution (pm2.5); 2010 || id:ukb-b-10817	Weighted median	8	-0.284842	0.178255	0.110054	-0.634221	0.0645372	0.752133	0.530348	1.06667
UKB-PM2.5	ebi-a-GCST90018910	Rheumatoid arthritis	Particulate matter air pollution (pm2.5); 2010 || id:ukb-b-10817	Inverse variance weighted	8	-0.357393	0.268523	0.183203	-0.883697	0.168912	0.699498	0.413252	1.18402
UKB-PM2.5	ebi-a-GCST90018910	Rheumatoid arthritis	Particulate matter air pollution (pm2.5); 2010 || id:ukb-b-10817	Simple mode	8	-0.394071	0.618866	0.544532	-1.60705	0.818906	0.674306	0.200479	2.26802
UKB-PM2.5	ebi-a-GCST90018910	Rheumatoid arthritis	Particulate matter air pollution (pm2.5); 2010 || id:ukb-b-10817	Weighted mode	8	-0.286872	0.182466	0.159902	-0.644506	0.0707615	0.750608	0.524922	1.07333
UKB-PM10	ebi-a-GCST90018910	Rheumatoid arthritis	Particulate matter air pollution (pm10); 2007 || id:ukb-b-589	MR Egger	22	0.66027	0.724101	0.372709	-0.758968	2.07951	1.93532	0.46815	8.00053
UKB-PM10	ebi-a-GCST90018910	Rheumatoid arthritis	Particulate matter air pollution (pm10); 2007 || id:ukb-b-589	Weighted median	22	-0.517733	0.363525	0.154388	-1.23024	0.194775	0.59587	0.292222	1.21504
UKB-PM10	ebi-a-GCST90018910	Rheumatoid arthritis	Particulate matter air pollution (pm10); 2007 || id:ukb-b-589	Inverse variance weighted	22	-0.420766	0.287551	0.143392	-0.984367	0.142834	0.656544	0.373676	1.15354
UKB-PM10	ebi-a-GCST90018910	Rheumatoid arthritis	Particulate matter air pollution (pm10); 2007 || id:ukb-b-589	Simple mode	22	-0.430938	0.615413	0.491463	-1.63715	0.775272	0.6499	0.194534	2.17118
UKB-PM10	ebi-a-GCST90018910	Rheumatoid arthritis	Particulate matter air pollution (pm10); 2007 || id:ukb-b-589	Weighted mode	22	-0.552298	0.453995	0.237281	-1.44213	0.337533	0.575626	0.236424	1.40149

## Sheet: Sheet3
Table.S3 pleiotropy
id.exposure	id.outcome	outcome	exposure	egger_intercept	se	pval
ukb-b-12417	finn-b-M13_RHEUMA	Rheumatoid arthritis	Nitrogen oxides air pollution; 2010 || id:ukb-b-12417	-0.0258549	0.0687379	0.719756
ukb-b-2618	finn-b-M13_RHEUMA	Rheumatoid arthritis	Nitrogen dioxide air pollution; 2005 || id:ukb-b-2618	0.0655745	0.0621721	0.368987
ukb-b-10817	finn-b-M13_RHEUMA	Rheumatoid arthritis	Particulate matter air pollution (pm2.5); 2010 || id:ukb-b-10817	-0.0182407	0.0177083	0.342702
ukb-b-589	finn-b-M13_RHEUMA	Rheumatoid arthritis	Particulate matter air pollution (pm10); 2007 || id:ukb-b-589	0.0147802	0.0251009	0.562566
ukb-b-12417	ebi-a-GCST90018910	Rheumatoid arthritis	Nitrogen oxides air pollution; 2010 || id:ukb-b-12417	-0.0428461	0.0379053	0.301481
ukb-b-2618	ebi-a-GCST90018910	Rheumatoid arthritis	Nitrogen dioxide air pollution; 2005 || id:ukb-b-2618	0.0341094	0.035184	0.403824
ukb-b-10817	ebi-a-GCST90018910	Rheumatoid arthritis	Particulate matter air pollution (pm2.5); 2010 || id:ukb-b-10817	-0.00665352	0.0145172	0.662853
ukb-b-589	ebi-a-GCST90018910	Rheumatoid arthritis	Particulate matter air pollution (pm10); 2007 || id:ukb-b-589	-0.0222572	0.0137734	0.121769

## Sheet: Sheet4
Table.S4 heterogeneity
id.exposure	id.outcome	outcome	exposure	method	Q	Q_df	Q_pval
ukb-b-12417	ebi-a-GCST90018910	Rheumatoid arthritis	Nitrogen oxides air pollution; 2010 || id:ukb-b-12417	MR Egger	6.73931	6	0.34563
ukb-b-12417	ebi-a-GCST90018910	Rheumatoid arthritis	Nitrogen oxides air pollution; 2010 || id:ukb-b-12417	Inverse variance weighted	8.17443	7	0.317464
ukb-b-2618	ebi-a-GCST90018910	Rheumatoid arthritis	Nitrogen dioxide air pollution; 2005 || id:ukb-b-2618	MR Egger	2.94058	3	0.400878
ukb-b-2618	ebi-a-GCST90018910	Rheumatoid arthritis	Nitrogen dioxide air pollution; 2005 || id:ukb-b-2618	Inverse variance weighted	3.88043	4	0.42243
ukb-b-10817	ebi-a-GCST90018910	Rheumatoid arthritis	Particulate matter air pollution (pm2.5); 2010 || id:ukb-b-10817	MR Egger	18.8504	6	0.00442393
ukb-b-10817	ebi-a-GCST90018910	Rheumatoid arthritis	Particulate matter air pollution (pm2.5); 2010 || id:ukb-b-10817	Inverse variance weighted	19.5103	7	0.00673041
ukb-b-589	ebi-a-GCST90018910	Rheumatoid arthritis	Particulate matter air pollution (pm10); 2007 || id:ukb-b-589	MR Egger	26.0925	20	0.162777
ukb-b-589	ebi-a-GCST90018910	Rheumatoid arthritis	Particulate matter air pollution (pm10); 2007 || id:ukb-b-589	Inverse variance weighted	29.4993	21	0.10252
ukb-b-12417	finn-b-M13_RHEUMA	Rheumatoid arthritis	Nitrogen oxides air pollution; 2010 || id:ukb-b-12417	MR Egger	8.13242	6	0.228562
ukb-b-12417	finn-b-M13_RHEUMA	Rheumatoid arthritis	Nitrogen oxides air pollution; 2010 || id:ukb-b-12417	Inverse variance weighted	8.32418	7	0.304878
ukb-b-2618	finn-b-M13_RHEUMA	Rheumatoid arthritis	Nitrogen dioxide air pollution; 2005 || id:ukb-b-2618	MR Egger	0.745058	3	0.862558
ukb-b-2618	finn-b-M13_RHEUMA	Rheumatoid arthritis	Nitrogen dioxide air pollution; 2005 || id:ukb-b-2618	Inverse variance weighted	1.8575	4	0.761947
ukb-b-10817	finn-b-M13_RHEUMA	Rheumatoid arthritis	Particulate matter air pollution (pm2.5); 2010 || id:ukb-b-10817	MR Egger	11.5772	6	0.0720938
ukb-b-10817	finn-b-M13_RHEUMA	Rheumatoid arthritis	Particulate matter air pollution (pm2.5); 2010 || id:ukb-b-10817	Inverse variance weighted	13.6245	7	0.0582778
ukb-b-589	finn-b-M13_RHEUMA	Rheumatoid arthritis	Particulate matter air pollution (pm10); 2007 || id:ukb-b-589	MR Egger	45.33	20	0.000995219
ukb-b-589	finn-b-M13_RHEUMA	Rheumatoid arthritis	Particulate matter air pollution (pm10); 2007 || id:ukb-b-589	Inverse variance weighted	46.1159	21	0.00123326

## Sheet: Sheet5
Table.S5 Reverse Mendelian Randomization Analysis
id.exposure	id.outcome	outcome	exposure	method	nsnp	b	se	pval	lo_ci	up_ci	or	or_lci95	or_uci95
Finn-NO	ukb-b-12417	Nitrogen oxides air pollution	Rheumatoid arthritis (M13_RHEUMA) || id:finn-b-M13_RHEUMA	MR Egger	10	0.000209367	0.00933284	0.982652	-0.018083	0.0185017	1.00021	0.98208	1.01867
Finn-NO	ukb-b-12417	Nitrogen oxides air pollution	Rheumatoid arthritis (M13_RHEUMA) || id:finn-b-M13_RHEUMA	Weighted median	10	0.00211569	0.00550495	0.700738	-0.00867402	0.0129054	1.00212	0.991363	1.01299
Finn-NO	ukb-b-12417	Nitrogen oxides air pollution	Rheumatoid arthritis (M13_RHEUMA) || id:finn-b-M13_RHEUMA	Inverse variance weighted	10	0.0021155	0.00441448	0.631783	-0.00653687	0.0107679	1.00212	0.993484	1.01083
Finn-NO	ukb-b-12417	Nitrogen oxides air pollution	Rheumatoid arthritis (M13_RHEUMA) || id:finn-b-M13_RHEUMA	Simple mode	10	-0.00333493	0.00903114	0.720465	-0.021036	0.0143661	0.996671	0.979184	1.01447
Finn-NO	ukb-b-12417	Nitrogen oxides air pollution	Rheumatoid arthritis (M13_RHEUMA) || id:finn-b-M13_RHEUMA	Weighted mode	10	1.4e-05	0.00682123	0.998413	-0.0133557	0.0133836	1.00001	0.986733	1.01347
Finn-NO2	ukb-b-2618	Nitrogen dioxide air pollution	Rheumatoid arthritis (M13_RHEUMA) || id:finn-b-M13_RHEUMA	MR Egger	10	-0.00740918	0.00904367	0.436359	-0.0251348	0.0103164	0.992618	0.975178	1.01037
Finn-NO2	ukb-b-2618	Nitrogen dioxide air pollution	Rheumatoid arthritis (M13_RHEUMA) || id:finn-b-M13_RHEUMA	Weighted median	10	-0.00233157	0.00523217	0.655871	-0.0125866	0.00792349	0.997671	0.987492	1.00795
Finn-NO2	ukb-b-2618	Nitrogen dioxide air pollution	Rheumatoid arthritis (M13_RHEUMA) || id:finn-b-M13_RHEUMA	Inverse variance weighted	10	-0.00550138	0.00427865	0.198522	-0.0138875	0.00288478	0.994514	0.986208	1.00289
Finn-NO2	ukb-b-2618	Nitrogen dioxide air pollution	Rheumatoid arthritis (M13_RHEUMA) || id:finn-b-M13_RHEUMA	Simple mode	10	0.00355525	0.00893717	0.700045	-0.0139616	0.0210721	1.00356	0.986135	1.0213
Finn-NO2	ukb-b-2618	Nitrogen dioxide air pollution	Rheumatoid arthritis (M13_RHEUMA) || id:finn-b-M13_RHEUMA	Weighted mode	10	-0.00105677	0.00625368	0.869546	-0.013314	0.0112004	0.998944	0.986774	1.01126
Finn-PM2.5	ukb-b-10817	Particulate matter air pollution (pm2.5)	Rheumatoid arthritis (M13_RHEUMA) || id:finn-b-M13_RHEUMA	MR Egger	10	-0.00111256	0.0121364	0.929213	-0.0248998	0.0226747	0.998888	0.975408	1.02293
Finn-PM2.5	ukb-b-10817	Particulate matter air pollution (pm2.5)	Rheumatoid arthritis (M13_RHEUMA) || id:finn-b-M13_RHEUMA	Weighted median	10	-0.0028347	0.0064331	0.659472	-0.0154436	0.00977418	0.997169	0.984675	1.00982
Finn-PM2.5	ukb-b-10817	Particulate matter air pollution (pm2.5)	Rheumatoid arthritis (M13_RHEUMA) || id:finn-b-M13_RHEUMA	Inverse variance weighted	10	0.00129195	0.00573877	0.821881	-0.00995604	0.0125399	1.00129	0.990093	1.01262
Finn-PM2.5	ukb-b-10817	Particulate matter air pollution (pm2.5)	Rheumatoid arthritis (M13_RHEUMA) || id:finn-b-M13_RHEUMA	Simple mode	10	-0.0085941	0.0108419	0.448356	-0.0298442	0.012656	0.991443	0.970597	1.01274
Finn-PM2.5	ukb-b-10817	Particulate matter air pollution (pm2.5)	Rheumatoid arthritis (M13_RHEUMA) || id:finn-b-M13_RHEUMA	Weighted mode	10	-0.00367136	0.010132	0.725451	-0.0235301	0.0161874	0.996335	0.976745	1.01632
Finn-PM10	ukb-b-589	Particulate matter air pollution (pm10)	Rheumatoid arthritis (M13_RHEUMA) || id:finn-b-M13_RHEUMA	MR Egger	10	0.00451665	0.0104109	0.675867	-0.0158887	0.024922	1.00453	0.984237	1.02524
Finn-PM10	ukb-b-589	Particulate matter air pollution (pm10)	Rheumatoid arthritis (M13_RHEUMA) || id:finn-b-M13_RHEUMA	Weighted median	10	-0.00146503	0.00500514	0.769748	-0.0112751	0.00834504	0.998536	0.988788	1.00838
Finn-PM10	ukb-b-589	Particulate matter air pollution (pm10)	Rheumatoid arthritis (M13_RHEUMA) || id:finn-b-M13_RHEUMA	Inverse variance weighted	10	-0.00354643	0.00514665	0.490775	-0.0136339	0.00654099	0.99646	0.986459	1.00656
Finn-PM10	ukb-b-589	Particulate matter air pollution (pm10)	Rheumatoid arthritis (M13_RHEUMA) || id:finn-b-M13_RHEUMA	Simple mode	10	-0.00542812	0.0092081	0.57003	-0.023476	0.0126198	0.994587	0.976797	1.0127
Finn-PM10	ukb-b-589	Particulate matter air pollution (pm10)	Rheumatoid arthritis (M13_RHEUMA) || id:finn-b-M13_RHEUMA	Weighted mode	10	-0.00375026	0.00618748	0.55942	-0.0158777	0.0083772	0.996257	0.984248	1.00841
UKB-NO	ukb-b-12417	Nitrogen oxides air pollution	Rheumatoid arthritis || id:ebi-a-GCST90018910	MR Egger	21	-0.000321788	0.00908078	0.972102	-0.0181201	0.0174765	0.999678	0.982043	1.01763
UKB-NO	ukb-b-12417	Nitrogen oxides air pollution	Rheumatoid arthritis || id:ebi-a-GCST90018910	Weighted median	21	-0.00105595	0.00489603	0.829241	-0.0106522	0.00854027	0.998945	0.989404	1.00858
UKB-NO	ukb-b-12417	Nitrogen oxides air pollution	Rheumatoid arthritis || id:ebi-a-GCST90018910	Inverse variance weighted	21	-0.00217334	0.00560373	0.698136	-0.0131566	0.00880996	0.997829	0.98693	1.00885
UKB-NO	ukb-b-12417	Nitrogen oxides air pollution	Rheumatoid arthritis || id:ebi-a-GCST90018910	Simple mode	21	-0.00617724	0.00860001	0.48089	-0.0230333	0.0106788	0.993842	0.97723	1.01074
UKB-NO	ukb-b-12417	Nitrogen oxides air pollution	Rheumatoid arthritis || id:ebi-a-GCST90018910	Weighted mode	21	-0.00194815	0.00453158	0.671861	-0.01083	0.00693374	0.998054	0.989228	1.00696
UKB-NO2	ukb-b-2618	Nitrogen dioxide air pollution	Rheumatoid arthritis || id:ebi-a-GCST90018910	MR Egger	21	-0.00894687	0.00762781	0.255321	-0.0238974	0.00600365	0.991093	0.976386	1.00602
UKB-NO2	ukb-b-2618	Nitrogen dioxide air pollution	Rheumatoid arthritis || id:ebi-a-GCST90018910	Weighted median	21	-0.00775936	0.00459616	0.0913675	-0.0167678	0.00124911	0.992271	0.983372	1.00125
UKB-NO2	ukb-b-2618	Nitrogen dioxide air pollution	Rheumatoid arthritis || id:ebi-a-GCST90018910	Inverse variance weighted	21	-0.00877117	0.00469865	0.0619375	-0.0179805	0.000438184	0.991267	0.98218	1.00044
UKB-NO2	ukb-b-2618	Nitrogen dioxide air pollution	Rheumatoid arthritis || id:ebi-a-GCST90018910	Simple mode	21	-0.00713895	0.00793634	0.379076	-0.0226942	0.00841628	0.992886	0.977561	1.00845
UKB-NO2	ukb-b-2618	Nitrogen dioxide air pollution	Rheumatoid arthritis || id:ebi-a-GCST90018910	Weighted mode	21	-0.00713895	0.00446146	0.125247	-0.0158834	0.00160552	0.992886	0.984242	1.00161
UKB-PM2.5	ukb-b-10817	Particulate matter air pollution (pm2.5)	Rheumatoid arthritis || id:ebi-a-GCST90018910	MR Egger	21	-0.00283265	0.00872998	0.749124	-0.0199434	0.0142781	0.997171	0.980254	1.01438
UKB-PM2.5	ukb-b-10817	Particulate matter air pollution (pm2.5)	Rheumatoid arthritis || id:ebi-a-GCST90018910	Weighted median	21	-0.00241872	0.00531594	0.649114	-0.012838	0.00800052	0.997584	0.987244	1.00803
UKB-PM2.5	ukb-b-10817	Particulate matter air pollution (pm2.5)	Rheumatoid arthritis || id:ebi-a-GCST90018910	Inverse variance weighted	21	-0.00232297	0.00537763	0.665763	-0.0128631	0.00821718	0.99768	0.987219	1.00825
UKB-PM2.5	ukb-b-10817	Particulate matter air pollution (pm2.5)	Rheumatoid arthritis || id:ebi-a-GCST90018910	Simple mode	21	-0.012107	0.0100747	0.243508	-0.0318534	0.00763942	0.987966	0.968649	1.00767
UKB-PM2.5	ukb-b-10817	Particulate matter air pollution (pm2.5)	Rheumatoid arthritis || id:ebi-a-GCST90018910	Weighted mode	21	-0.00317551	0.00558784	0.576165	-0.0141277	0.00777666	0.99683	0.985972	1.00781
UKB-PM10	ukb-b-589	Particulate matter air pollution (pm10)	Rheumatoid arthritis || id:ebi-a-GCST90018910	MR Egger	21	-0.00403482	0.00569782	0.487459	-0.0152025	0.0071329	0.995973	0.984912	1.00716
UKB-PM10	ukb-b-589	Particulate matter air pollution (pm10)	Rheumatoid arthritis || id:ebi-a-GCST90018910	Weighted median	21	-0.00678914	0.00477314	0.15492	-0.0161445	0.00256621	0.993234	0.983985	1.00257
UKB-PM10	ukb-b-589	Particulate matter air pollution (pm10)	Rheumatoid arthritis || id:ebi-a-GCST90018910	Inverse variance weighted	21	-0.00702097	0.00355142	0.0480479	-0.0139818	-6.02e-05	0.993004	0.986116	0.99994
UKB-PM10	ukb-b-589	Particulate matter air pollution (pm10)	Rheumatoid arthritis || id:ebi-a-GCST90018910	Simple mode	21	-0.0055755	0.00764485	0.474264	-0.0205594	0.0094084	0.99444	0.97965	1.00945
UKB-PM10	ukb-b-589	Particulate matter air pollution (pm10)	Rheumatoid arthritis || id:ebi-a-GCST90018910	Weighted mode	21	-0.00710125	0.00426457	0.111466	-0.0154598	0.0012573	0.992924	0.984659	1.00126
